# Supplementary material for: Effect of smoking status and programmed death-ligand 1 expression on the microenvironment and malignant transformation of oral leukoplakia: A retrospective cohort study
Source: PLoS One. 2021 Apr 16;16(4):e0250359. doi: 10.1371/journal.pone.0250359 (PMC8051817; doi:10.1371/journal.pone.0250359)
Supplement: S1 Table — (XLSX) [file pone.0250359.s003.xlsx]

## Sheet: S1 Table
sex	age	smoke	alchoholic	followup	location	excision	malignant	recurrent	dysplasia	cd163	cd8	PDL1 subepithelial	PDL1 epithelium
1	58.9288	2	1	11.3	0	1	0	0	1	643.333	976.667	1	0
1	56.3781	0	0	155.5	0	1	0	0	2	533.333	5656.67	5	1
1	54.4493	2	1	13.6	0	1	0	0	1	323.333	623.333	0	0
0	72.9041	0	0	1.9	1	1	0	0	0	266.667	210	0	0
0	57.3726	0	0	186.1	1	1	0	0	0	243.333	3733.33	1.7	2
0	67.1315	2	0	0.9	0	0	0	0	1	500	123.333	0	0
1	56.0356	2	0	37.6	0	1	0	0	0	143.333	110	0.3	0
0	66.937	0	0	81.7	0	1	0	0	0	176.667	123.333	0.7	0
0	48.126	2	0	2.2	0	1	0	0	0	23.3333	810	0	0
0	86.0301	0	0	40.4	0	0	0	0	0	190	343.333	0	0
0	75.4767	0	0	60.8	1	0	0	0	0	310	200	0.3	0
1	48.8932	2	1	76.8	0	0	0	0	0	266.667	66.6667	0	0
0	31.9205	0	0	70.5	0	1	1	0	2	490	900	8.3	1
1	67.4685	2	0	133.4	0	1	0	1	0	90	66.6667	0	0
1	66.2137	0	0	91.5	0	1	0	0	0	23.3333	66.6667	0	0
1	50.6822	2	1	216	0	1	0	0	0	66.6667	956.667	0	0
1	60.7288	0	1	91.7	0	1	0	0	1	533.333	33.3333	0	0
1	62.9288	0	0	177.5	0	1	0	0	1	56.6667	133.333	0	0
1	61.8493	2	1	202	1	1	1	1	0	290	266.667	0	0
1	79.0877	0	0	0.2	0	1	0	0	1	676.667	1156.67	1.7	1
1	61.5178	2	1	58.5	0	0	0	0	0	466.667	2656.67	4	0
0	66.9288	0	0	1.8	1	1	0	0	0	500	256.667	1	0
0	58.6027	0	1	181.8	0	1	0	1	0	823.333	56.6667	1.3	0
0	69.4493	0	0	213.7	0	1	1	0	0	176.667	310	0	0
0	62.674	0	0	94	0	1	0	0	0	610	490	3.7	0
0	43.411	2	0	84.3	1	0	0	0	0	290	2566.67	4.3	0
0	71.7918	0	0	55.3	0	1	0	0	0	90	23.3333	0	0
0	69.7041	0	0	30.9	1	1	0	1	2	666.667	3800	2.3	0
1	59.6055	0	1	3.5	1	1	0	0	1	290	790	0.3	0
1	83.2904	0	0	121.4	1	1	0	0	2	1310	743.333	4.7	2
1	74.8055	0	1	135.2	1	0	0	0	2	1423.33	156.667	4.7	0
1	65.8027	0	2	52.5	0	0	1	0	1	1133.33	456.667	2	0
0	54.0192	0	0	132.9	0	1	0	0	1	176.667	100	0	0
0	54.0192	0	0	132.9	0	1	0	0	0	33.3333	333.333	0.3	0
0	61.726	0	0	178.9	0	0	0	0	1	500	143.333	0	0
0	85.0767	0	0	0.3	0	1	0	0	0	276.667	500	0	0
1	72.7452	2	1	1	0	0	0	0	0	990	723.333	2	0
0	62.3562	0	1	219.4	1	0	0	0	0	76.6667	0	0.3	0
0	70.3507	0	0	96.1	0	0	0	0	0	90	0	0	0
0	52.4767	0	1	194.4	0	0	0	0	0	133.333	290	1	0
1	70.1753	1	0	39	0	1	0	0	0	733.333	176.667	1	1
0	62.0877	0	0	191.7	0	1	0	0	1	833.333	5390	1.3	1
0	72.1863	2	0	2.5	0	1	0	0	0	243.333	256.667	0.3	0
0	71.6164	0	0	154.1	0	1	0	0	0	333.333	123.333	0	0
0	78.3205	0	0	2.8	0	1	0	0	0	433.333	133.333	1	1
1	78.3671	0	1	174.7	0	1	0	0	0	423.333	256.667	0	0
1	73.9123	2	2	110.9	0	1	0	0	0	56.6667	133.333	0	0
1	67.1178	0	1	126.9	1	1	0	0	0	266.667	90	0	1
0	38.1452	1	0	155.5	0	0	0	0	0	223.333	376.667	0	0
0	42.6904	2	0	127.8	1	1	0	1	1	666.667	2700	8	0
0	64.1534	0	0	169.9	0	1	0	0	1	333.333	100	0.7	0
0	75.8219	0	0	167.4	0	0	0	0	1	2233.33	2310	7.7	0
0	69.8438	0	0	87	1	1	0	0	1	656.667	690	3.3	0
1	48.011	0	0	12.1	1	1	0	0	1	910	100	13	1
1	29.7808	0	1	13.1	1	1	0	0	0	166.667	100	0	1
1	75.2466	1	1	211.4	1	1	0	1	1	466.667	123.333	0	0
1	57.4027	2	1	148.9	1	1	0	0	1	1076.67	476.667	6.7	1
1	72.1123	0	1	29	1	0	1	0	0	1056.67	76.6667	0	1
1	85.6767	0	0	7.3	1	0	1	0	1	1156.67	2166.67	18.3	2
0	57.0986	2	2	135.6	0	1	0	0	0	223.333	43.3333	0.3	0
0	59.2438	0	0	121	1	1	1	1	1	1176.67	743.333	8.3	2
0	73.5041	0	0	10.3	0	1	0	0	1	956.667	566.667	2.3	0
0	66.3644	0	0	132.7	1	1	0	1	1	976.667	523.333	6.7	1
0	79.2164	0	0	15.9	1	1	0	0	0	166.667	0	0.3	0
0	82.9836	0	0	42.7	1	1	0	0	2	900	1543.33	14	1
0	57.2959	0	1	134.4	0	1	0	0	2	466.667	76.6667	0.3	0
0	80.7808	0	0	23.9	0	1	0	0	1	443.333	1423.33	6.7	1
1	77.4	0	1	132.3	1	1	0	0	2	990	1123.33	7.7	1
1	67.8603	1	0	126.1	1	1	0	0	1	233.333	176.667	0	0
1	63.8603	1	1	129.7	0	1	0	1	1	690	66.6667	0	0
1	63.8603	1	1	129.7	0	1	0	0	0	256.667	43.3333	0	0
0	71.0767	0	0	127.4	0	1	0	0	0	366.667	43.3333	0.3	0
0	67.063	0	0	99.1	0	1	0	0	1	1433.33	200	6	1
0	49.1973	0	0	91	0	1	0	0	1	523.333	1776.67	0	0
1	65.7315	2	0	4	0	1	0	0	0	66.6667	10	0	0
0	65.7562	0	0	133.2	0	1	1	1	2	800	666.667	20.3	0
0	76.3068	0	0	11.9	1	1	1	1	2	1076.67	890	23.3	2
1	48.3041	1	1	110.6	1	1	0	0	1	576.667	2566.67	7.3	1
0	57.5945	0	0	108.3	0	1	0	0	0	143.333	0	0	0
0	68.0712	0	0	102.2	0	1	0	0	0	166.667	90	0	2
0	69.9507	0	0	79.3	0	1	0	1	1	156.667	0	0	2
0	66.7918	0	0	101	1	1	0	0	2	1200	666.667	12.7	1
1	26.1534	0	0	84.1	1	1	0	0	0	100	43.3333	0	0
0	53.8219	2	0	94	0	1	0	0	0	43.3333	110	0	0
0	69.7315	2	0	125.6	1	1	0	1	0	790	500	1	0
0	69.4795	0	0	98.4	0	1	0	0	0	500	1433.33	4.7	0
0	76.0438	0	0	97.1	1	1	0	0	1	1243.33	2976.67	8	2
0	83.4219	0	0	35.7	1	1	0	0	0	276.667	266.667	3	0
0	28.0082	0	0	20.1	0	1	1	1	2	1666.67	2756.67	46.7	2
1	60.9945	2	2	111.2	0	1	0	1	2	490	766.667	0	0
0	56.0548	0	0	3.46667	0	1	0	0	0	300	143.333	6	0
0	69.3068	0	0	0.366667	1	0	0	0	0	990	3623.33	8.3	0
0	64.0575	0	0	81.3333	1	1	0	0	0	856.667	356.667	19.7	0
0	78.1397	0	1	10.4333	0	0	0	0	0	1290	866.667	1	0
1	89.4438	0	0	41.8	0	1	0	0	2	1433.33	456.667	0	0
0	63.7808	0	0	69.5	0	1	0	0	0	276.667	1533.33	3.3	0
1	52.5507	2	2	31.1	0	1	0	0	1	290	143.333	1.3	0
0	63.4329	0	0	79.5	0	1	0	0	0	943.333	456.667	8	0
0	65.6603	0	0	74.2	1	0	0	0	0	543.333	1090	13.3	1
1	34.3644	2	1	2.8	1	1	0	0	0	56.6667	1190	0.3	0
0	40.7973	0	1	28	1	1	0	0	0	3476.67	1023.33	4.7	0
1	75.3233	0	1	15.8667	0	1	0	0	0	1090	4556.67	2	0
1	73.8466	0	1	47.5333	0	1	0	0	0	166.667	600	0	0
0	50.8959	0	0	72.5667	0	0	0	0	0	1133.33	2243.33	0	0
1	65.7096	2	1	78.0667	0	1	0	0	2	623.333	266.667	19.7	0
0	72.3808	0	0	82.1	0	1	0	0	0	743.333	243.333	5	0
0	28.0219	0	1	0.666667	0	1	0	0	0	1110	1576.67	17	0
1	58.863	0	2	77.4667	0	1	0	0	0	1443.33	400	1	0
1	56.7041	2	1	0.666667	1	1	0	0	0	343.333	276.667	0	1
0	52.5151	0	1	76.7667	0	0	0	0	0	656.667	943.333	9.3	1
1	71.1808	0	0	12.3333	0	1	0	0	0	1723.33	490	0.3	0
0	82.7123	0	0	51.9667	0	0	0	0	0	3076.67	443.333	1.3	0
1	78.1507	1	2	74.7667	0	0	0	0	0	1010	490	3	0
1	76.7507	2	0	20.5	0	0	0	0	0	676.667	1310	1	0
0	71.9699	0	0	44.5667	0	0	0	0	0	3366.67	1510	7	0
1	66.0767	2	1	72.7667	0	0	0	0	0	266.667	400	2.3	0
0	82.8466	0	0	63.5333	0	0	0	0	0	3766.67	6643.33	2.3	0
1	63.8795	2	1	0.466667	0	0	0	0	1	476.667	456.667	1.7	0
1	65.2685	2	1	33.6	1	0	0	0	0	2600	1890	11	0
0	70.6301	0	0	27.9333	0	1	0	0	0	376.667	800	1	0
0	38.9808	0	0	30.3667	0	1	0	0	0	410	366.667	0.7	0
0	55.1644	0	0	70.6667	0	0	0	0	0	1823.33	2756.67	1.7	0
1	73.011	0	1	82.6333	1	0	1	0	2	1510	8556.67	65	2
0	75.7534	0	0	71.1	0	0	0	0	0	356.667	1556.67	0	0
0	62.0274	0	1	26.9333	0	0	0	0	0	1223.33	1710	4	0
1	40.8822	0	1	31.9	1	1	0	0	0	733.333	100	10.7	0
0	74.9342	0	0	82.6667	0	1	0	1	0	723.333	900	4	0
1	58.8466	1	0	29.9333	0	1	0	0	0	1166.67	1576.67	1	0
1	68.4055	0	0	65.8333	1	1	0	0	0	2023.33	276.667	1.7	0
0	84.6055	0	0	0.2	0	0	0	0	0	3143.33	1943.33	83.3	0
0	74.2082	0	1	88.6333	0	1	0	1	0	1210	3423.33	20	0
0	69.2521	0	0	68.8333	0	1	0	0	0	1010	1543.33	0	0
0	66.2932	0	0	63	1	1	0	0	0	856.667	190	8.7	0
0	81.6438	0	0	1.76667	0	1	0	0	0	756.667	990	3	0
1	63.4959	0	1	0.6	1	0	0	0	0	1723.33	710	15.7	0
0	75.9151	0	0	0.433333	0	0	0	0	0	1043.33	566.667	30.7	0
1	35.1753	2	0	34.1333	0	0	0	0	0	643.333	376.667	3.7	0
1	56.0329	2	0	67.1667	0	1	0	0	0	833.333	643.333	8	0
0	78.5616	0	0	24.6333	1	1	0	0	1	3323.33	276.667	3.3	0
0	80.2	0	0	24.6333	0	0	0	0	0	2756.67	3056.67	10	0
0	69.3781	0	0	66	0	1	0	0	0	1300	1310	4.7	0
1	56.0548	2	0	65.0667	0	0	0	0	0	600	1400	0	0
0	64.2986	0	0	31.2667	1	0	1	0	1	2123.33	3343.33	9.3	0
1	62.4055	2	1	17.7	0	1	1	0	1	643.333	823.333	1.3	0
1	70.6658	2	1	33.8	1	1	0	0	0	2256.67	466.667	1.7	0
0	63.9918	0	1	29.8667	0	1	0	0	0	823.333	5943.33	4.3	0
0	64.0274	0	0	64.2333	0	0	0	0	0	843.333	1666.67	2.3	0
1	87.8959	0	1	14.2	0	0	0	0	0	2433.33	2133.33	0	0
0	78.0603	0	0	59.9333	1	1	0	0	0	1443.33	4790	29.7	0
0	71.4	0	1	65.1	1	1	0	0	0	1210	1190	0	0
1	88.7178	0	0	0.172603	1	1	0	0	0	376.667	266.667	0	0
0	64.3644	0	0	4.7589	0	0	0	0	0	1033.33	966.667	24.7	0
0	57.5534	0	1	11.1836	1	1	0	1	1	856.667	256.667	11.3	0
0	64.3397	0	1	2.71781	0	0	0	0	0	766.667	2166.67	10.7	0
0	51.2356	0	0	4.99726	1	1	0	0	0	1843.33	4133.33	3.7	0
0	63.2493	0	1	3.9863	0	0	0	0	0	610	200	0	0
1	68.4822	0	0	4.69863	1	1	0	0	0	1510	310	0	0
0	36.4712	0	0	0.958904	1	1	0	0	2	956.667	266.667	0.7	0
1	58.4329	0	1	5.04658	0	1	0	0	0	1610	1423.33	4	0
0	56.5479	0	1	4.37534	1	0	1	0	1	1266.67	1543.33	0	0
0	70.9644	0	1	1.47397	0	1	0	0	1	456.667	2523.33	6.7	0
1	82.0438	0	0	0.052055	0	0	0	0	0	1390	533.333	6	0
1	63.0575	1	1	4.87123	0	0	0	0	1	723.333	310	0	0
1	65.1096	0	0	0.934247	0	1	0	0	0	976.667	1523.33	5	0
0	61.1151	2	1	0.764384	0	0	0	0	0	1590	690	0.3	0
1	64.4575	0	1	2.69863	0	1	0	0	0	733.333	543.333	0	0
0	84.0274	0	0	0.920548	1	1	0	1	1	3800	1243.33	50.3	0
1	75.0137	0	1	4.72055	0	0	0	0	0	1656.67	1110	2.3	0
1	65.7945	1	1	3.50685	0	0	0	0	0	2300	833.333	69	1
0	60.1589	2	1	4.50137	1	1	0	0	0	1210	2056.67	3.7	0
1	77.7123	1	0	4.02466	0	1	0	0	0	2133.33	6233.33	10	0
0	45.9068	2	0	4.4137	0	0	0	0	1	656.667	923.333	0	0
0	64.5644	0	1	4.34521	0	0	0	0	0	1400	490	6	0
0	85.7342	0	0	0.747945	1	0	0	0	0	3990	1310	89	1
0	65.3863	0	0	4.3726	0	0	0	0	0	766.667	856.667	1.3	0
0	81.3699	0	0	2.39452	1	1	0	0	2	1856.67	3800	9.3	1
0	61.5041	0	1	0.520548	0	0	0	0	0	2123.33	933.333	2	0
1	60.3726	0	1	9.03288	0	0	0	1	0	1410	876.667	0	0
0	57.211	0	1	4.52603	0	1	0	1	0	823.333	343.333	4.3	0
1	69.3644	0	1	1.12603	1	0	1	0	1	1290	956.667	1	0
1	41.8438	0	0	4.42192	1	0	0	0	1	833.333	200	0	0
1	82.4877	1	0	4.16164	0	1	0	0	1	766.667	710	0	0
0	63.4247	0	1	4.27671	0	0	0	0	0	1790	290	0	0
1	50.4849	1	1	1.11781	0	0	0	0	0	1033.33	1800	0	0
0	85.0082	0	0	4.41096	1	0	0	0	0	1376.67	243.333	0.3	0
1	57.411	1	1	3.68219	0	1	0	0	0	1190	2023.33	0	0
0	77.9781	0	0	2.22192	0	1	0	0	2	4523.33	4556.67	63.3	2
1	64.9973	1	0	2.18904	0	0	0	0	0	2510	2310	0	0
0	73.6493	0	1	0.693151	1	0	0	0	1	3233.33	3176.67	7.3	0
1	67.6164	2	1	1.84658	0	0	0	0	1	2200	410	2	0
0	73.6795	0	0	3.96986	0	0	0	0	0	3533.33	3210	0.3	0
0	67.4219	0	0	3.54795	0	1	0	1	0	1233.33	7733.33	11.3	0
1	70.3753	1	1	4.23562	1	0	0	0	1	2723.33	910	0.7	0
0	56.0575	2	1	2.06849	1	1	0	0	1	2800	3676.67	6	0
1	53.4493	2	1	0.30137	0	0	0	0	0	590	433.333	0.3	0
0	70.4164	2	0	1.01644	0	1	0	0	0	2143.33	323.333	0	0
0	77.5315	0	0	4.06575	0	0	0	0	0	1356.67	1210	24.3	0
1	55.0877	2	2	0.019178	0	1	0	0	0	676.667	876.667	0	0
0	63.3973	0	0	4.06027	1	0	0	0	1	3723.33	3323.33	8	0
0	83.6247	0	0	3.78082	0	1	0	0	0	1633.33	0	5	0
